# Supplementary material for: SARS-CoV-2 proteins and anti-COVID-19 drugs induce lytic reactivation of an oncogenic virus
Source: Commun Biol. 2021 Jun 3;4:682. doi: 10.1038/s42003-021-02220-z (PMC8175744; doi:10.1038/s42003-021-02220-z)
Supplement: Supplementary file 3 — Supplementary Data 1 [file 42003_2021_2220_MOESM3_ESM.xlsx]

## Sheet: Figure 1
Figure 1A		Fluorescence intensity
	Control	321	430	420
	KSHV-RTA	1327	2098	850
	SARS-CoV-2 N	710	870	830
	SARS-CoV-2 S	685	672	689
Figure 1B
		RTA		ORF59		ORF17
		Mean	SEM	Mean	SEM	Mean	SEM
	Control	1	0.03727	1	0.05071	1	0.07072
	KSHV-RTA	116.607	5.15735	9.28012	0.46967	7.60001	0.37375
	SARS-CoV-2 N	4.78283	0.27121	4.89479	0.19777	3.89206	0.2074
	SARS-CoV-2 S	3.44842	0.17012	3.38378	0.19888	2.96794	0.21906
	Control+TPA	2.46107	0.22206	4.99904	0.4785	2.01677	0.21135
	KSHV-RTA+TPA	103.88	4.61928	28.7251	1.26118	12.6136	0.46528
	SARS-CoV-2 N+TPA	5.91427	0.2277	8.42451	0.20201	4.12013	0.13823
	SARS-CoV-2 S+TPA	9.98398	0.99354	21.6384	1.95105	7.53292	0.5951
Figure 1C
		Mean	SEM
	Control	1	0.16646
	KSHV-RTA	8.19078	0.9038
	SARS-CoV-2 N	2.07514	0.20461
	SARS-CoV-2 S	2.1784	0.2853

## Sheet: Figure 2
Figure2A
		Nafamostat mesylate (μM)	Mean	SEM
		0	1	0.0310547
		3.7	1.31882	0.0484604
		11.1	1.67099	0.0570729
		33.3	2.19179	0.0878084
		100	2.88233	0.144129
		Azithromycin (μM)	Mean	SEM
		0	1	0.0305382
		3.7	1.14336	0.0471243
		11.1	1.52992	0.0510547
		33.3	1.84319	0.10846
		100	2.31661	0.115697

## Sheet: Figure 3
Figure 3A
			Azithromycin						Chloroquine diphosphate						Hydroxychloroquine sulfate						Nafamostat mesylate						Remdesivir						Tocillizumab
	Cons(µM)	BCP-1		BCBL-1			Cons(µM)	BCP-1		BCBL-1			Cons(µM)	BCP-1		BCBL-1			Cons(µM)	BCP-1		BCBL-1			Cons(µM)	BCP-1		BCBL-1			Cons(µg/Ml)	BCP-1		BCBL-1
	100	47.1214	45.2441	21.4607	21.1236		100	26.8461	26.4706	22.7874	22.5839		300	26.0951	26.4706	14.4114	14.4114		100	28.027	26.1832	13.1231	13.1231		10	25.2612	25.4456	19.582	20.5721		30	97.9103	106.023	98.5699	96.8097
	33.3333	96.4956	92.5532	74.4944	77.9775		33.3333	58.3855	54.0676	35.3001	36.0122		100	25.9074	26.2828	17.3817	17.9318		33.3333	36.6933	35.587	14.5473	14.4456		3.33333	40.3811	40.9342	39.824	38.3938		10	107.683	102.704	101.1	92.9593
	11.1111	100.438	101.001	84.4944	80.4494		11.1111	88.9862	97.4343	84.5371	81.1801		33.3333	47.8723	49.1865	41.3641	38.5038		11.1111	82.7904	92.0098	57.884	59.8169		1.11111	68.0393	70.9895	75.5776	73.4874		3.33333	104.917	126.122	106.931	93.8394
	3.7037	101.564	108.323	86.9663	87.4157		3.7037	99.1239	116.959	94.4049	96.4395		11.1111	80.3504	81.8523	70.077	60.5061		3.7037	97.9103	98.8322	96.236	93.6928		0.37037	83.528	83.528	103.52	98.8999		1.11111	115.98	118.377	104.29	98.0198
	1.23457	102.503	110.388	101.236	92.0225		1.23457	110.576	101.001	99.0844	90.8444		3.7037	93.4919	95.1815	105.171	91.8592		1.23457	99.0166	102.889	98.3723	103.967		0.123457	91.0879	91.6411		117.712		0.37037	105.839	112.108	108.031	112.651
	0.411523	122.028	104.944	98.427	93.2584		0.411523	102.503	111.139	99.5931	95.9308		1.23457	96.4956	98.1852	104.951	100.33		0.411523	96.2508	101.045	99.0844	100.509		0.0411523	93.8537	89.4284	107.921	117.712		0.123457	106.023	104.364	117.712	108.141
	0.137174	106.258	105.507	101.461	104.382		0.137174	99.8748	102.128	99.1862	88.9115		0.411523	96.4956	100.626	108.911	103.85		0.137174	101.045	104.548	99.5931	109.664		0.0137174	93.1162	94.2225	105.831			0.0411523	104.18	108.789	110.231	129.153
	0.0457247	107.572	104.193	108.09	110.899		0.0457247	103.066	100.626	101.424	86.2665		0.137174	100.25	101.752	116.073	110.583		0.0457247	99.9385	103.257	100.61	111.19		0.00457247	94.96	97.3571	108.911	111.991		0.0137174	104.917	126.859	128.493	112.871
	0.0152416	101.94	101.564	109.438	103.258		0.0152416	104.005	104.568	103.154	92.1668		0.0457247	98.1852	96.1201	112.211	104.621		0.0152416	100.492	104.548	101.933	111.028		0.00152416	94.7757	98.279	105.061	107.591		0.00457247	101.045	105.839	106.271	101.32
Figure 3B
	RTA				ORF59				ORF17				LANA
	BCP-1		BCBL-1		BCP-1		BCBL-1		BCP-1		BCBL-1		BCP-1		BCBL-1
	Mean	SEM	Mean	SEM	Mean	SEM	Mean	SEM	Mean	SEM	Mean	SEM	Mean	SEM	Mean	SEM
vehicle	1	0.06959	1	0.07892	1	0.06804	1	0.08651	1	0.08376	1	0.11061	1	0.07009	1	0.11681
NaB	6.64519	0.22364	7.35814	0.40809	7.74416	0.39601	14.3862	0.81685	6.34953	0.32679	13.393	0.79434	0.72072	0.05672	0.95354	0.01226
Azithromycin	2.74126	0.15976	5.67866	0.18501	2.49441	0.15418	7.682	0.2557	2.58339	0.15903	9.74649	0.44992	1.04888	0.02833	1.03283	0.04393
Chloroquine diphosphate	1.33463	0.05786	2.00491	0.06749	1.12951	0.03783	1.11595	0.04546	1.06874	0.03827	0.75056	0.02488	0.52992	0.01876	0.64269	0.02025
Hydroxychloroquine Sulfate	0.84918	0.02614	1.5725	0.11682	0.52906	0.02262	0.91792	0.05167	0.7046	0.02821	0.7407	0.04106	0.46059	0.01965	0.74033	0.05952
Nafamostat Mesylate	40.177	4.04355	48.4975	5.00755	38.3884	3.90407	24.6977	2.40217	38.8947	3.90207	22.0148	2.46126	1.46288	0.07598	0.86258	0.04393
Remdesivir	15.4826	0.83243	5.38367	0.38243	10.4012	0.48204	6.18275	0.43082	10.3173	0.523	7.84943	0.59305	0.90447	0.05929	0.66539	0.03609
Tocilizumab	0.8619	0.04448	0.92691	0.02925	0.82984	0.04223	0.89091	0.01645	0.91469	0.04701	0.80658	0.02159	0.79323	0.0542	0.99279	0.03521
Figure 3D
	BCP-1		BCBL-1
	Mean	SEM	Mean	SEM
Vehicle	1	0.78466	1	0.10014
NaB	20.8739	2.10146	27.4118	1.06805
Nafamostat mesylate	11.0573	1.60775	19.3223	1.24203
Azithromycin	7.70062	0.74579	16.0808	1.10989
Remdesivir	21.2184	2.65417	30.4748	1.69338

## Sheet: Figure S3
	LANA
	BCP-1		BCBL-1
	Mean	SEM	Mean	SEM
vehicle	1	0.07009	1	0.11681
NaB	0.72072	0.05672	0.95354	0.01226
Azithromycin	1.04888	0.02833	1.03283	0.04393
Chloroquine diphosphate	0.52992	0.01876	0.64269	0.02025
Hydroxychloroquine Sulfate	0.46059	0.01965	0.74033	0.05952
Nafamostat Mesylate	1.46288	0.07598	0.86258	0.04393
Remdesivir	0.90447	0.05929	0.66539	0.03609
Tocilizumab	0.79323	0.0542	0.99279	0.03521
